# Supplementary material for: Integrated tumor genomic and immune microenvironment analysis identifies predictive biomarkers associated with the efficacy of neoadjuvant therapy for triple‐negative breast cancer
Source: Cancer Med. 2022 Oct 21;12(5):5846–58. doi: 10.1002/cam4.5372 (PMC10028167; doi:10.1002/cam4.5372)
Supplement: Supplementary file 3 — Table S1 [file CAM4-12-5846-s005.xlsx]

## Sheet: Sheet1
Supplementary Table Ⅰ. Detailed clinical characteristics and molecular features for enrolled patients
Patient	RCB system	MP system	Treatment	Chemotherapy regimen	TMB of WES	TNB of WES	HRD score	ITH of WES	MSI of WES	HLA state	tumor volume mm3	TMB of targeted panel	TNB of targeted panel	CD8	CD163	CD8VSCD163
P01	pCR	5	Neoadjuvant chemotherapy	TCb+apatinib	4.19	1.88	98	0.484043	1.82	HLA LOH	9.8	5.38635	1.19697	4.74	17.01	0.2787
P02	pCR	5	Neoadjuvant chemotherapy	EC-T (dd)	1.26	0.66	65	0.657005	1.78	HLA LOH	230.58	2.99408	1.19763	2.81	3.28	0.8567
P03	pCR	5	Neoadjuvant chemotherapy	TCb+apatinib	5.76	1.97	82	0.626506	3.12	HLA LOH	1.638	14.3611	2.9919	6.77	9.93	0.6818
P04	pCR	5	Neoadjuvant chemotherapy	EC-T (dd)	46.74	0.78	47	0.989563	17.58	HLA intact	13.2	67.7182	0.599276	17.2	47.5	0.3621
P05	pCR	5	Neoadjuvant chemotherapy	TCb+apatinib	3.08	1.3	56	0.696563	7.5	HLA LOH	58.32	8.38682	2.39624	1.69	3.13	0.5399
P06	pCR	5	Neoadjuvant chemotherapy	TCb+apatinib	3.39	1.23	88	0.652913	3.16	HLA intact	63.714	5.3894	2.39529	0.56	1.57	0.3567
P07	nopCR	2	Neoadjuvant chemotherapy	EC-TCb	0.84	0.24	48	0	3.31	HLA LOH	132.84	1.79577	0.598591	1.41	12.25	0.1151
P08	nopCR	2	Neoadjuvant chemotherapy	EC-T (dd)	1.2	0.27	33	0.832669	3.64	HLA intact	55.242	2.99467	0.598935	1.69	10.27	0.1646
P09	nopCR	3	Neoadjuvant chemotherapy	EC-T (dd)	2.09	1.05	67	0	5.42	HLA intact	4.131	3.58908	0.59818	14.81	21.13	0.7009
P10	nopCR	4	Neoadjuvant chemotherapy	EC-T (dd)	2.66	1.02	85	0	4.79	HLA LOH	293.25	5.38962	2.39539	1.58	18.45	0.0856
P11	nopCR	5	Neoadjuvant chemotherapy	EC-T (dd)	2.07	0.75	63	0.617761	6.79	HLA intact	49.068	4.19285	1.19796	5.74	14.65	0.3918
P12	nopCR	3	Neoadjuvant chemotherapy	EC-T (dd)	0.6	0.18	51	0.733333	4.02	HLA LOH	29.58	1.19807	0	0.59	7.05	0.0837
P13	nopCR	4	Neoadjuvant chemotherapy	TCb+apatinib	1.67	0.48	55	0.456	0	HLA LOH	58.8	4.1892	0.598458	3.12	21.82	0.143
P14	nopCR	3	Neoadjuvant chemotherapy	EC-T (dd)	1.97	0.66	50	0.662338	4.32	HLA LOH	5.832	2.99177	0.598353	6.41	21.02	0.3049
P15	nopCR	3	Neoadjuvant chemotherapy	EC-T (dd)	2.11	0.54	73	0.472441	3.9	HLA LOH	67.65	2.39618	0.599045	9.26	8.99	1.03
P16	nopCR	1	Neoadjuvant chemotherapy	TEC+TCb+apatinib	1.61	0.39	44	0.95429	3.83	HLA LOH	NA	1.19772	0.598859	2.01	10.31	0.195
P17	nopCR	4	Neoadjuvant chemotherapy	EC-T (dd)	3.5	1.14	105	0.217009	4.14	HLA LOH	25.636	4.7898	1.19745	1.56	6.74	0.2315
P18	nopCR	5	Neoadjuvant chemotherapy	EC-T (dd)	1.05	0.45	45	0.775281	1.25	HLA intact	18.009	1.19705	0	6.17	8.9	0.6933
P19	nopCR	3	Neoadjuvant chemotherapy	EC-T (dd)	2.42	0.78	90	0.552288	4	HLA LOH	248.124	2.39508	0.59877	8.71	21.2	0.4108
P20	nopCR	2	Neoadjuvant chemotherapy	EC-T (dd)	1.05	0.3	37	0.705882	3.39	HLA LOH	26.714	1.79414	1.19609	1.68	8.29	0.2027
P21	nopCR	4	Neoadjuvant chemotherapy	TCb+apatinib	1.91	0.33	71	0.605505	1.64	HLA intact	10.944	1.79488	0	1.17	9.04	0.1294
